# Supplementary material for: Ribociclib Hybrid Lipid–Polymer Nanoparticle Preparation and Characterization for Cancer Treatment
Source: Polymers (Basel). 2023 Jun 28;15(13):2844. doi: 10.3390/polym15132844 (PMC10347058; doi:10.3390/polym15132844)
Supplement: Supplementary file 1 [file polymers-15-02844-s001.zip]

Archive with 1 entries (1 files):
- polymers-2411642-supplementary.pdf
